# Supplementary material for: The effect of DNA extraction methodology on gut microbiota research applications
Source: BMC Res Notes. 2016 Jul 26;9:365. doi: 10.1186/s13104-016-2171-7 (PMC4960752; doi:10.1186/s13104-016-2171-7)
Supplement: Supplementary file 2 — 10.1186/s13104-016-2171-7 Sample raw data of read qualities and read lengths after each step of the pipeline and before OTUs construction. [file 13104_2016_2171_MOESM2_ESM.xls]

## Sheet: stats.csv
Method	Sample	Replicate	Total Untrimmed Reads	Total Trimmed Reads	Mean Quality Untrimmed (R1)	Mean Quality Untrimmed (R2)	Mean Quality Trimmed (R1)	Mean Quality Trimmed (R2)	Mean Length Trimmed (R1)	Mean Length Trimmed (R2)	Total Overlapped Reads	Mean Length (Overlapped)	% of Reads to OUT
CHAO	ED	1	216463	207964	33.2497	29.9584	34.7355	33.7526	281.761	242.839	85233	413.514	39.3753
CHAO	VSL	1	242815	240372	33.5259	30.456	34.6884	33.9394	279.385	240.894	125916	449.565	51.8568
CHAO	AB	2	426168	422630	33.521	30.9027	34.6442	34.0066	279.475	246.72	125468	390.915	29.441
CHAO	ED	2	397225	384541	33.389	30.4276	34.7084	33.8301	282.475	247.678	182625	438.176	45.9752
CHAO	IM	2	230608	228861	33.8878	30.8494	34.8266	33.9893	282.817	246.04	101773	456.982	44.1325
CHAO	VSL	2	200225	198295	33.6861	30.5375	34.7145	33.927	281.187	242.233	76738	419.179	38.3259
QIAG	AB	1	124771	122403	33.6943	30.5839	34.7617	33.8899	283.607	245.92	43183	413.277	34.6098
QIAG	ED	1	82053	79166	33.4897	30.6166	34.818	33.9596	283.462	250.369	40994	443.764	49.9604
QIAG	IM	1	42935	39614	32.8005	29.337	34.8185	33.6516	282.754	244.597	25007	391.101	58.2439
QIAG	VSL	1	450329	447179	33.8924	30.7629	34.8308	34.0009	282.605	244.397	259602	471.444	57.6472
QIAG	AB	2	101063	99090	33.4694	30.6703	34.6858	33.9568	280.955	246.638	43740	439.64	43.2799
QIAG	ED	2	69708	64441	32.9786	30.0079	34.8673	33.8581	285.255	253.197	33499	417.489	48.0562
QIAG	IM	2	73204	67405	32.4237	29.1491	34.636	33.7008	279.49	241.335	42173	425.055	57.6102
QIAG	VSL	2	54855	53252	33.4756	30.1708	34.7801	33.8581	281.619	242.311	20912	416.928	38.1223
PHEC	AB	1	22721	22522	33.7058	30.4083	34.7348	33.9185	281.36	240.12	10039	446.779	44.1838
PHEC	IM	1	33872	30901	32.6284	29.2566	34.9372	33.8861	282.664	243.758	14122	429.322	41.6923
PHEC	VSL	1	612390	604365	33.3527	30.2731	34.6526	34.013	277.413	238.018	280288	426.66	45.7695
PHEC	AB	2	331297	329027	33.6985	31.0652	34.7115	34.0955	280.828	247.876	157432	456.348	47.5199
PHEC	IM	2	182524	180599	33.873	30.7783	34.8735	33.9914	282.758	245.709	84804	449.545	46.4618
PHEC	VSL	2	370111	366381	33.4763	30.6426	34.6784	34.0583	278.14	242.387	113921	384.939	30.7802
